# Supplementary material for: The Motion Paradigm of Pre-Dock Zearalenone Hydrolase Predictions with Molecular Dynamics and the Docking Phase with Umbrella Sampling
Source: Molecules. 2023 Jun 4;28(11):4545. doi: 10.3390/molecules28114545 (PMC10254720; doi:10.3390/molecules28114545)
Supplement: Supplementary file 1 [file molecules-28-04545-s001.zip]

Archive with 4 entries (4 files):
- SUPPLEMENTARY INFORMATION.pdf
- Video S1.mpg
- Video S2.mpg
- Video S3.mpg
